# Supplementary material for: Application of Pinhole Plasma Jet Activated Water against Escherichia coli, Colletotrichum gloeosporioides, and Decontamination of Pesticide Residues on Chili (Capsicum annuum L.)
Source: Foods. 2022 Sep 15;11(18):2859. doi: 10.3390/foods11182859 (PMC9498241; doi:10.3390/foods11182859)
Supplement: Supplementary file 1 [file foods-11-02859-s001.zip]

Archive with 1 entries (1 files):
- foods-1890625-supplementary.pdf
